# Supplementary material for: Bottleneck‐associated changes in the genomic landscape of genetic diversity in wild lynx populations
Source: Evol Appl. 2021 Oct 8;14(11):2664–79. doi: 10.1111/eva.13302 (PMC8591332; doi:10.1111/eva.13302)
Supplement: Supplementary file 2 — Table S1‐S12 [file EVA-14-2664-s002.xlsx]

## Sheet: S1.Samples
Sample	Specie	Population	WG depth used	Source	Sex	Sampling year (lynx lynx or assinged birth year (lynx pardinus)
c_ll_no_0075	Lynx lynx	Norway	5.42769	Lucena-Perez et al. 2020	Male	2008
c_ll_no_0076	Lynx lynx	Norway	5.79824	Lucena-Perez et al. 2020	Male	2008
c_ll_no_0077	Lynx lynx	Norway	5.13626	Lucena-Perez et al. 2020	Male	2008
c_ll_no_0078	Lynx lynx	Norway	5.25445	Lucena-Perez et al. 2020	Male	2008
c_ll_no_0079	Lynx lynx	Norway	5.09435	Lucena-Perez et al. 2020	Male	2008
c_ll_no_0080	Lynx lynx	Norway	5.21795	Lucena-Perez et al. 2020	Female	2008
c_ll_no_0081	Lynx lynx	Norway	5.53956	Lucena-Perez et al. 2020	Female	2008
c_ll_no_0082	Lynx lynx	Norway	5.36419	Lucena-Perez et al. 2020	Male	2008
c_ll_po_0105	Lynx lynx	NE-Poland	6.05977	Lucena-Perez et al. 2020	Male	2004
c_ll_po_0106	Lynx lynx	NE-Poland	6.10897	Lucena-Perez et al. 2020	Female	2006
c_ll_ki_0090	Lynx lynx	Kirov region	6.56976	Lucena-Perez et al. 2020	Female	2011
c_ll_ki_0091	Lynx lynx	Kirov region	6.10748	Lucena-Perez et al. 2020	Male	2011
c_ll_ki_0092	Lynx lynx	Kirov region	5.31978	Lucena-Perez et al. 2020	Female	2011
c_ll_ki_0093	Lynx lynx	Kirov region	5.29063	Lucena-Perez et al. 2020	Male	2011
c_ll_ki_0094	Lynx lynx	Kirov region	5.84507	Lucena-Perez et al. 2020	Male	2011
c_ll_ki_0095	Lynx lynx	Kirov region	5.29078	Lucena-Perez et al. 2020	Male	2011
c_ll_ki_0096	Lynx lynx	Kirov region	6.12156	Lucena-Perez et al. 2020	Male	2011
c_ll_ki_0097	Lynx lynx	Kirov region	6.02764	Lucena-Perez et al. 2020	Female	2011
c_ll_ki_0098	Lynx lynx	Kirov region	5.77744	Lucena-Perez et al. 2020	Female	2011
c_ll_ki_0099	Lynx lynx	Kirov region	6.00544	Lucena-Perez et al. 2020	Female	2011
c_ll_ki_0100	Lynx lynx	Kirov region	6.17273	Lucena-Perez et al. 2020	Male	2011
c_ll_ki_0101	Lynx lynx	Kirov region	6.29829	Lucena-Perez et al. 2020	Female	2011
c_ll_ki_0102	Lynx lynx	Kirov region	6.07494	Lucena-Perez et al. 2020	Male	2011
c_ll_po_0001	Lynx lynx	NE-Poland	6.51928	Lucena-Perez et al. 2020	Male	2001
c_ll_po_0002	Lynx lynx	NE-Poland	6.61355	Lucena-Perez et al. 2020	Female	1994
c_ll_po_0003	Lynx lynx	NE-Poland	6.43528	Lucena-Perez et al. 2020	Female	2002
c_ll_po_0011	Lynx lynx	NE-Poland	6.44556	Lucena-Perez et al. 2020	Male	2007
c_ll_po_0014	Lynx lynx	NE-Poland	6.38699	Lucena-Perez et al. 2020	Male	2008
c_ll_po_0019	Lynx lynx	NE-Poland	6.376	Lucena-Perez et al. 2020	Male	2010
c_lp_do_0007	Lynx pardinus	Doñana	6.05734	Abascal et al. 2016	Male	1987
c_lp_do_0141	Lynx pardinus	Doñana	4.9921	This article	Male	2001
c_lp_do_0144	Lynx pardinus	Doñana	6.02865	This article	Male	2000
c_lp_do_0153	Lynx pardinus	Doñana	6.35762	Abascal et al. 2016	Male	2004
c_lp_do_0162	Lynx pardinus	Doñana	5.84366	This article	Female	2002
c_lp_do_0163	Lynx pardinus	Doñana	5.56907	This article	Female	2001
c_lp_do_0173	Lynx pardinus	Doñana	6.29935	Abascal et al. 2016	Male	2003
c_lp_do_0300	Lynx pardinus	Doñana	5.60708	This article	Male	2007
c_lp_do_0333	Lynx pardinus	Doñana	6.14123	This article	Female	2008
c_lp_do_0335	Lynx pardinus	Doñana	5.18627	This article	Female	2008
c_lp_do_0443	Lynx pardinus	Doñana	6.41753	Abascal et al. 2016	Male	2010
c_lp_do_0444	Lynx pardinus	Doñana	5.26768	This article	Female	2010
c_lp_sm_0134	Lynx pardinus	Andujar	5.8884	This article	Female	2004
c_lp_sm_0138	Lynx pardinus	Andujar	6.60714	Abascal et al. 2016	Male	2002
c_lp_sm_0140	Lynx pardinus	Andujar	6.23753	Abascal et al. 2016	Male	2000
c_lp_sm_0155	Lynx pardinus	Andujar	5.4955	This article	Female	2004
c_lp_sm_0156	Lynx pardinus	Andujar	6.02349	This article	Female	2004
c_lp_sm_0161	Lynx pardinus	Andujar	5.25845	This article	Female	2002
c_lp_sm_0185	Lynx pardinus	Andujar	6.30065	Abascal et al. 2016	Male	2005
c_lp_sm_0186	Lynx pardinus	Andujar	6.45754	Abascal et al. 2016	Male	2004
c_lp_sm_0206	Lynx pardinus	Andujar	5.65757	This article	Female	2006
c_lp_sm_0208	Lynx pardinus	Andujar	5.31973	This article	Female	2005
c_lp_sm_0213	Lynx pardinus	Andujar	5.45554	This article	Female	2005
c_lp_sm_0221	Lynx pardinus	Andujar	7.59791	This article	Male	2006
c_lp_sm_0226	Lynx pardinus	Andujar	5.58568	This article	Male	2006
c_lp_sm_0276	Lynx pardinus	Andujar	5.54661	This article	Female	2006
c_lp_sm_0298	Lynx pardinus	Andujar	6.87639	Abascal et al. 2016	Male	2007
c_lp_sm_0320	Lynx pardinus	Andujar	5.56617	This article	Female	2008
c_lp_sm_0325	Lynx pardinus	Andujar	5.39538	This article	Female	1999
c_lp_sm_0359	Lynx pardinus	Andujar	6.94849	Abascal et al. 2016	Male	2004
c_lp_sm_0450	Lynx pardinus	Andujar	5.48451	This article	Male	2009
c_lr_zz_0001	Lynx rufus	NA	25.6619	Lucena-Perez et al. 2020	NA

## Sheet: S2.Pop diversity
Species	Population	Weighted mean Watterson estimator	Stdv boot Watterson estimator	Weighted mean nucleotide diversity	Stdv boot nucleotide diversity	Weighted Tajima's D	SFS Skewness	Type chr
L.lynx	Kirov	0.000334674	6.23423e-07	0.000430239	8.37907e-07	0.0140628	-0.285546	Autosomes
L.lynx	NE-Poland	0.000268353	5.95055e-07	0.00034206	8.03039e-07	0.0141477	-0.274666	Autosomes
L.lynx	Norway	0.000248953	6.05019e-07	0.000316857	7.06817e-07	0.00724903	-0.272758	Autosomes
L.pardinus	Andujar	0.000175684	4.37232e-07	0.000251505	6.69144e-07	0.0138565	-0.431577	Autosomes
L.pardinus	Doñana	9.33872e-05	3.77034e-07	0.000130079	4.59122e-07	0.00542381	-0.392898	Autosomes
L.lynx	Kirov	0.000137356	2.04951e-06	0.000154995	2.73608e-06	0.00537711	-0.128418	chrX
L.lynx	NE_Poland	9.71945e-05	1.88457e-06	0.000112751	2.50732e-06	0.0096976	-0.160052	chrX
L.lynx	Norway	0.000210085	3.7854e-06	0.000116525	2.81375e-06	-0.00540218	0.445343	chrX
L.pardinus	Andujar	6.85781e-05	1.63707e-06	8.92025e-05	2.49965e-06	0.00870962	-0.300743	chrX
L.pardinus	Doñana	7.44658e-05	1.92301e-06	4.04586e-05	1.69118e-06	-0.00538727	0.456682	chrX
	L.lynx sps.	0.000283993		0.000363052		0.0118198	-0.277656	Autosomes
	L.pardinus sps.	0.000134535		0.000190792		0.00964015	-0.412238	Autosomes

## Sheet: S3.Ratio XA
Populations	Ratio X/A Watterson estimator	Error ratio X/A Watterson	Ratio X/A Nucleotide diversity	Error ratio X/A Nucleotide diversity
Kirov	0.410417	0.00617143	0.360253	0.00639803
NE-Poland	0.362189	0.00706852	0.329622	0.00737078
Norway	0.843873	0.015343	0.367753	0.00891801
Andujar	0.39035	0.00936878	0.354675	0.00998349
Doñana	0.797388	0.0208419	0.311031	0.0130474

## Sheet: S4.Chr diversity 
Species	Populations	Chr	Number of units	Weighted mean Watterson estimator	Stdv boot Watterson estimator	Weighted mean nucleotide diversity	Stdv boot nucleotide diversity	Weighted Tajima's D	SFS Skewness	Mean recombination rate	Weighted mean divergence	Mean GC content	Mean RVIS	Mean percentage functional sites
L.lynx	Kirov	chrA1	25888	0.000317528	1.7475e-06	0.000411077	2.65561e-06	0.0140431	-0.294616	3.73716	0.00565884	0.443861	-0.287883	4.2455
L.lynx	Kirov	chrA2	30793	0.000324243	2.19632e-06	0.000411807	2.76406e-06	0.0127867	-0.270056	2.14915	0.00578633	0.509247	-0.198922	7.2056
L.lynx	Kirov	chrA3	22859	0.000335537	2.16455e-06	0.000427403	2.8746e-06	0.0139019	-0.273787	2.824	0.00579735	0.481815	-0.379852	6.31579
L.lynx	Kirov	chrB1	20444	0.000327379	1.75727e-06	0.000420397	2.49105e-06	0.0139581	-0.284131	2.36959	0.00539988	0.431557	-0.209728	4.28149
L.lynx	Kirov	chrB2	19676	0.000320967	2.54505e-06	0.000418239	2.95503e-06	0.0148663	-0.303058	2.74133	0.00525231	0.458388	-0.263412	4.95515
L.lynx	Kirov	chrB3	25096	0.000314223	1.72034e-06	0.000400446	2.25823e-06	0.0128846	-0.2744	3.25101	0.00522914	0.468054	-0.478339	6.28697
L.lynx	Kirov	chrB4	24526	0.000334097	2.24147e-06	0.000426965	2.6371e-06	0.0136732	-0.277969	2.90647	0.00521766	0.469462	-0.324941	6.59647
L.lynx	Kirov	chrC1	37667	0.0003028	1.88155e-06	0.000391093	2.3883e-06	0.0136711	-0.29159	3.13233	0.00513794	0.470643	-0.22218	6.53737
L.lynx	Kirov	chrC2	18312	0.00032986	2.59699e-06	0.000423978	3.57565e-06	0.0136112	-0.285327	2.53088	0.00525905	0.446658	-0.266725	6.97287
L.lynx	Kirov	chrD1	21637	0.000354795	2.2106e-06	0.000457853	3.38398e-06	0.0142782	-0.29047	4.48904	0.00535846	0.504874	-0.200628	5.12827
L.lynx	Kirov	chrD2	13624	0.000392098	2.2899e-06	0.000506775	3.16725e-06	0.0156366	-0.29247	3.68509	0.00569334	0.471077	-0.297015	6.12673
L.lynx	Kirov	chrD3	14538	0.000362563	3.16758e-06	0.000466175	4.33428e-06	0.0149332	-0.285777	2.92248	0.00577087	0.484601	-0.238533	5.7693
L.lynx	Kirov	chrD4	15194	0.000338925	3.57408e-06	0.000432113	4.19662e-06	0.0132607	-0.274948	3.90289	0.0055982	0.497472	-0.286504	4.6127
L.lynx	Kirov	chrE1	20072	0.000370442	3.49419e-06	0.0004729	4.34996e-06	0.0142765	-0.276584	4.36198	0.00550969	0.531226	-0.256627	8.15005
L.lynx	Kirov	chrE2	15971	0.000379488	3.83197e-06	0.000490375	4.93665e-06	0.0157224	-0.292201	4.24032	0.00602858	0.537416	-0.197675	9.27089
L.lynx	Kirov	chrF1	12905	0.000395584	3.30722e-06	0.000507255	4.59066e-06	0.0153311	-0.282295	4.68004	0.00552636	0.486949	-0.311093	5.99892
L.lynx	Kirov	chrF2	8764	0.000339955	3.75413e-06	0.000442421	4.83173e-06	0.0157719	-0.30141	2.76737	0.00545029	0.45481	-0.28478	3.44786
L.lynx	Kirov	chrX	10898	0.000137356	1.88776e-06	0.000154995	2.30069e-06	0.00537711	-0.128418	2.39355	0.00489252	0.44046	-0.417256	2.02537
L.lynx	NE_Poland	chrA1	25888	0.000255367	1.52188e-06	0.000328559	2.21588e-06	0.015119	-0.286614	3.73716	0.00565884	0.443861	-0.287883	4.2455
L.lynx	NE_Poland	chrA2	30793	0.000271896	2.17643e-06	0.000357196	2.64626e-06	0.0162586	-0.313725	2.14915	0.00578633	0.509247	-0.198922	7.2056
L.lynx	NE_Poland	chrA3	22859	0.000274327	2.02663e-06	0.000338577	2.76355e-06	0.0111777	-0.234211	2.824	0.00579735	0.481815	-0.379852	6.31579
L.lynx	NE_Poland	chrB1	20444	0.000257721	2.03978e-06	0.000325505	2.32596e-06	0.0127697	-0.263015	2.36959	0.00539988	0.431557	-0.209728	4.28149
L.lynx	NE_Poland	chrB2	19676	0.000248915	2.62222e-06	0.000310962	3.41963e-06	0.0120568	-0.249271	2.74133	0.00525231	0.458388	-0.263412	4.95515
L.lynx	NE_Poland	chrB3	25096	0.000247614	1.83934e-06	0.000312794	2.48793e-06	0.0134274	-0.263229	3.25101	0.00522914	0.468054	-0.478339	6.28697
L.lynx	NE_Poland	chrB4	24526	0.000255528	2.11383e-06	0.000325694	2.36824e-06	0.0145363	-0.274593	2.90647	0.00521766	0.469462	-0.324941	6.59647
L.lynx	NE_Poland	chrC1	37667	0.000242744	1.64549e-06	0.000316637	2.42416e-06	0.0151838	-0.304407	3.13233	0.00513794	0.470643	-0.22218	6.53737
L.lynx	NE_Poland	chrC2	18312	0.000265757	2.40718e-06	0.00033488	3.73711e-06	0.0122854	-0.2601	2.53088	0.00525905	0.446658	-0.266725	6.97287
L.lynx	NE_Poland	chrD1	21637	0.000269911	2.4716e-06	0.000338326	3.41612e-06	0.0135628	-0.253474	4.48904	0.00535846	0.504874	-0.200628	5.12827
L.lynx	NE_Poland	chrD2	13624	0.000326867	2.14658e-06	0.000428723	3.23905e-06	0.0178944	-0.311613	3.68509	0.00569334	0.471077	-0.297015	6.12673
L.lynx	NE_Poland	chrD3	14538	0.000294758	3.20178e-06	0.000375218	4.77928e-06	0.0151621	-0.27297	2.92248	0.00577087	0.484601	-0.238533	5.7693
L.lynx	NE_Poland	chrD4	15194	0.000286436	3.20675e-06	0.000356653	4.02068e-06	0.0133542	-0.24514	3.90289	0.0055982	0.497472	-0.286504	4.6127
L.lynx	NE_Poland	chrE1	20072	0.000307271	2.90627e-06	0.000396252	4.75541e-06	0.0170967	-0.289584	4.36198	0.00550969	0.531226	-0.256627	8.15005
L.lynx	NE_Poland	chrE2	15971	0.000297726	3.63036e-06	0.00037745	4.69826e-06	0.0138013	-0.267775	4.24032	0.00602858	0.537416	-0.197675	9.27089
L.lynx	NE_Poland	chrF1	12905	0.0003152	3.49197e-06	0.000406081	4.7621e-06	0.01528	-0.288325	4.68004	0.00552636	0.486949	-0.311093	5.99892
L.lynx	NE_Poland	chrF2	8764	0.000272816	3.2357e-06	0.000346529	4.38735e-06	0.0139808	-0.270194	2.76737	0.00545029	0.45481	-0.28478	3.44786
L.lynx	NE_Poland	chrX	10898	9.71945e-05	1.87792e-06	0.000112751	2.54161e-06	0.0096976	-0.160052	2.39355	0.00489252	0.44046	-0.417256	2.02537
L.lynx	Norway	chrA1	25888	0.000247159	1.76757e-06	0.000303469	2.42294e-06	0.00779778	-0.227829	3.73716	0.00565884	0.443861	-0.287883	4.2455
L.lynx	Norway	chrA2	30793	0.000251838	2.30776e-06	0.000326233	3.13196e-06	0.00852029	-0.295409	2.14915	0.00578633	0.509247	-0.198922	7.2056
L.lynx	Norway	chrA3	22859	0.00025364	1.93065e-06	0.000329117	2.8017e-06	0.00797141	-0.297578	2.824	0.00579735	0.481815	-0.379852	6.31579
L.lynx	Norway	chrB1	20444	0.000248485	2.06852e-06	0.000322381	2.25099e-06	0.00835836	-0.297384	2.36959	0.00539988	0.431557	-0.209728	4.28149
L.lynx	Norway	chrB2	19676	0.000252337	2.55427e-06	0.000314986	3.51357e-06	0.00826608	-0.248275	2.74133	0.00525231	0.458388	-0.263412	4.95515
L.lynx	Norway	chrB3	25096	0.00023398	1.78441e-06	0.000288387	2.29458e-06	0.00404522	-0.232531	3.25101	0.00522914	0.468054	-0.478339	6.28697
L.lynx	Norway	chrB4	24526	0.000225486	2.16467e-06	0.000273664	2.89614e-06	0.00450176	-0.213662	2.90647	0.00521766	0.469462	-0.324941	6.59647
L.lynx	Norway	chrC1	37667	0.000231916	1.98574e-06	0.000282688	2.22267e-06	0.00592053	-0.218922	3.13233	0.00513794	0.470643	-0.22218	6.53737
L.lynx	Norway	chrC2	18312	0.000229709	2.76152e-06	0.000286984	2.57923e-06	0.00587183	-0.249339	2.53088	0.00525905	0.446658	-0.266725	6.97287
L.lynx	Norway	chrD1	21637	0.000256174	2.84565e-06	0.000334396	3.19341e-06	0.0061266	-0.305347	4.48904	0.00535846	0.504874	-0.200628	5.12827
L.lynx	Norway	chrD2	13624	0.000265568	2.24879e-06	0.000319455	2.62197e-06	0.0043785	-0.202912	3.68509	0.00569334	0.471077	-0.297015	6.12673
L.lynx	Norway	chrD3	14538	0.000266374	3.20993e-06	0.000345407	3.80397e-06	0.00963084	-0.296699	2.92248	0.00577087	0.484601	-0.238533	5.7693
L.lynx	Norway	chrD4	15194	0.00024786	3.23671e-06	0.000329821	4.01727e-06	0.00754794	-0.330674	3.90289	0.0055982	0.497472	-0.286504	4.6127
L.lynx	Norway	chrE1	20072	0.000270844	3.39594e-06	0.000359552	5.07116e-06	0.0077465	-0.327524	4.36198	0.00550969	0.531226	-0.256627	8.15005
L.lynx	Norway	chrE2	15971	0.000266976	3.78572e-06	0.000375766	4.18545e-06	0.0111675	-0.407489	4.24032	0.00602858	0.537416	-0.197675	9.27089
L.lynx	Norway	chrF1	12905	0.00029249	3.28189e-06	0.000401879	4.78989e-06	0.0109434	-0.373995	4.68004	0.00552636	0.486949	-0.311093	5.99892
L.lynx	Norway	chrF2	8764	0.000268279	4.23692e-06	0.000353435	5.49485e-06	0.00812191	-0.317419	2.76737	0.00545029	0.45481	-0.28478	3.44786
L.lynx	Norway	chrX	10898	0.000210085	3.56547e-06	0.000116525	2.74511e-06	-0.00540218	0.445343	2.39355	0.00489252	0.44046	-0.417256	2.02537
L.pardinus	Andujar	chrA1	25901	0.000153284	1.24326e-06	0.000215244	1.73648e-06	0.011992	-0.404216	3.73926	0.00579635	0.443548	-0.287855	4.24543
L.pardinus	Andujar	chrA2	30560	0.000157056	1.42471e-06	0.000232095	2.45074e-06	0.0133313	-0.477792	2.15053	0.00582835	0.507951	-0.20153	7.20259
L.pardinus	Andujar	chrA3	22808	0.000159553	1.24153e-06	0.000236697	1.74067e-06	0.0153084	-0.4835	2.82077	0.0058412	0.481216	-0.390463	6.31682
L.pardinus	Andujar	chrB1	20435	0.000179704	1.5062e-06	0.000249875	2.09717e-06	0.0122219	-0.390488	2.37208	0.00544457	0.431345	-0.212061	4.28437
L.pardinus	Andujar	chrB2	19651	0.000173126	1.98785e-06	0.000242265	2.93155e-06	0.0132182	-0.399357	2.73829	0.00532246	0.45802	-0.263592	4.95625
L.pardinus	Andujar	chrB3	25079	0.000163991	1.42961e-06	0.000244148	1.70968e-06	0.0157911	-0.488792	3.25317	0.00529409	0.467674	-0.48017	6.29114
L.pardinus	Andujar	chrB4	24456	0.000163708	1.40137e-06	0.000235814	2.29456e-06	0.0138852	-0.440453	2.90007	0.00531685	0.468879	-0.325017	6.59444
L.pardinus	Andujar	chrC1	37618	0.000154673	1.11569e-06	0.000218372	1.94297e-06	0.0125494	-0.41183	3.1265	0.00520186	0.470162	-0.224968	6.52955
L.pardinus	Andujar	chrC2	18292	0.000172065	1.67544e-06	0.000250777	3.08555e-06	0.0144736	-0.457454	2.52714	0.00531027	0.446224	-0.268168	6.97552
L.pardinus	Andujar	chrD1	21525	0.000211379	1.64345e-06	0.000302891	3.07554e-06	0.0159868	-0.432927	4.47863	0.00538959	0.503756	-0.20104	5.12655
L.pardinus	Andujar	chrD2	13615	0.000205987	1.90346e-06	0.000295517	2.7266e-06	0.0158646	-0.434636	3.68521	0.00576092	0.470774	-0.296986	6.12897
L.pardinus	Andujar	chrD3	14547	0.000193354	1.96771e-06	0.000283379	3.64945e-06	0.0150465	-0.465601	2.91365	0.00577262	0.48423	-0.235979	5.77124
L.pardinus	Andujar	chrD4	15121	0.000184138	2.27204e-06	0.000262662	3.31031e-06	0.0143291	-0.426436	3.90074	0.00565355	0.496611	-0.291778	4.61251
L.pardinus	Andujar	chrE1	19928	0.000221822	2.03588e-06	0.000316182	3.54182e-06	0.0156487	-0.425384	4.36074	0.00554726	0.529928	-0.258897	8.14365
L.pardinus	Andujar	chrE2	15829	0.000215415	2.55857e-06	0.00031768	4.30736e-06	0.0173855	-0.474739	4.23852	0.00608536	0.536227	-0.197286	9.27514
L.pardinus	Andujar	chrF1	12849	0.000227403	2.18659e-06	0.000316598	3.71921e-06	0.0141921	-0.392236	4.68054	0.00556479	0.486175	-0.311909	5.99979
L.pardinus	Andujar	chrF2	8722	0.000187628	2.23577e-06	0.000255077	3.76607e-06	0.0114742	-0.359488	2.77887	0.00549229	0.453522	-0.286382	3.45224
L.pardinus	Andujar	chrX	10948	6.85781e-05	1.66856e-06	8.92025e-05	2.31647e-06	0.00870962	-0.300743	2.38606	0.00495294	0.439503	-0.417262	2.02537
L.pardinus	Doñana	chrA1	25901	9.29554e-05	1.11475e-06	0.00012934	1.5207e-06	0.00583453	-0.391416	3.73926	0.00579635	0.443548	-0.287855	4.24543
L.pardinus	Doñana	chrA2	30560	9.55371e-05	1.37502e-06	0.00013326	1.91772e-06	0.00648873	-0.394849	2.15053	0.00582835	0.507951	-0.20153	7.20259
L.pardinus	Doñana	chrA3	22808	0.000101509	1.33115e-06	0.0001392	1.32384e-06	0.00647241	-0.371317	2.82077	0.0058412	0.481216	-0.390463	6.31682
L.pardinus	Doñana	chrB1	20435	9.13201e-05	1.35172e-06	0.000141091	1.34322e-06	0.00664225	-0.54501	2.37208	0.00544457	0.431345	-0.212061	4.28437
L.pardinus	Doñana	chrB2	19651	0.000107766	1.77173e-06	0.000137563	2.51353e-06	0.00509059	-0.276492	2.73829	0.00532246	0.45802	-0.263592	4.95625
L.pardinus	Doñana	chrB3	25079	9.42431e-05	1.07923e-06	0.000133101	1.54491e-06	0.00630525	-0.412314	3.25317	0.00529409	0.467674	-0.48017	6.29114
L.pardinus	Doñana	chrB4	24456	8.53557e-05	1.32622e-06	0.000116866	1.69828e-06	0.00476171	-0.369164	2.90007	0.00531685	0.468879	-0.325017	6.59444
L.pardinus	Doñana	chrC1	37618	8.43847e-05	1.00414e-06	0.000105918	1.53859e-06	0.0024038	-0.255186	3.1265	0.00520186	0.470162	-0.224968	6.52955
L.pardinus	Doñana	chrC2	18292	8.74298e-05	1.6051e-06	0.000129827	2.00502e-06	0.00599512	-0.48493	2.52714	0.00531027	0.446224	-0.268168	6.97552
L.pardinus	Doñana	chrD1	21525	8.25461e-05	1.43337e-06	0.000120843	2.20598e-06	0.00326444	-0.463941	4.47863	0.00538959	0.503756	-0.20104	5.12655
L.pardinus	Doñana	chrD2	13615	8.81648e-05	1.23262e-06	0.000123138	1.67472e-06	0.00558949	-0.396683	3.68521	0.00576092	0.470774	-0.296986	6.12897
L.pardinus	Doñana	chrD3	14547	9.88659e-05	1.78311e-06	0.000142286	3.117e-06	0.0076072	-0.439187	2.91365	0.00577262	0.48423	-0.235979	5.77124
L.pardinus	Doñana	chrD4	15121	7.05622e-05	1.95344e-06	7.76809e-05	2.25432e-06	0.000959572	-0.100886	3.90074	0.00565355	0.496611	-0.291778	4.61251
L.pardinus	Doñana	chrE1	19928	0.000110058	2.20878e-06	0.000173707	3.3005e-06	0.00990964	-0.578321	4.36074	0.00554726	0.529928	-0.258897	8.14365
L.pardinus	Doñana	chrE2	15829	9.80498e-05	2.59323e-06	0.000137614	3.67603e-06	0.00494957	-0.403513	4.23852	0.00608536	0.536227	-0.197286	9.27514
L.pardinus	Doñana	chrF1	12849	0.000117478	2.18453e-06	0.000153458	2.87032e-06	0.00387981	-0.306276	4.68054	0.00556479	0.486175	-0.311909	5.99979
L.pardinus	Doñana	chrF2	8722	0.000105417	2.54267e-06	0.000159234	2.50133e-06	0.00666704	-0.510514	2.77887	0.00549229	0.453522	-0.286382	3.45224
L.pardinus	Doñana	chrX	10948	7.44658e-05	1.9568e-06	4.04586e-05	1.80101e-06	-0.00538727	0.456682	2.38606	0.00495294	0.439503	-0.417262	2.02537

## Sheet: S5.Region diversity
Species	Populations	Region	Number of units	Weighted mean Watterson estimator	Stdv boot Watterson estimator	Weighted mean nucleotide diversity	Stdv boot nucleotide diversity	Weighted Tajima's D	SFS Skewness	Mean recombination rate (cM/Mb)	Weighted mean divergence	Mean GC content	Mean RVIS	Mean functional sites percentage
L.lynx	Kirov	Subtelomeric	16992	0.000509599	3.43e-06	0.000655837	4.37e-06	0.0181083	-0.286967	3.70519	0.00789825	0.583733	0.290368	3.30149
L.lynx	Kirov	Interstitial	279984	0.000335551	6.3e-07	0.000431558	1.02e-06	0.0141497	-0.286117	3.49045	0.00545134	0.471459	-0.309052	6.03466
L.lynx	Kirov	Pericentromeric	50990	0.000293315	1.59e-06	0.000375621	2.42e-06	0.0126426	-0.280606	2.26079	0.00519474	0.48513	-0.283801	6.33103
L.lynx	NE_Poland	Subtelomeric	16992	0.000430679	3.04e-06	0.000560223	4.34e-06	0.0200117	-0.30079	3.70519	0.00789825	0.583733	0.290368	3.30149
L.lynx	NE_Poland	Interstitial	279984	0.000266437	5.8e-07	0.000339123	7.83e-07	0.0140146	-0.272807	3.49045	0.00545134	0.471459	-0.309052	6.03466
L.lynx	NE_Poland	Pericentromeric	50990	0.000248426	1.4e-06	0.000317724	2.27e-06	0.013881	-0.278948	2.26079	0.00519474	0.48513	-0.283801	6.33103
L.lynx	Norway	Subtelomeric	16992	0.000319922	3.28e-06	0.000521035	4.37e-06	0.0139019	-0.628631	3.70519	0.00789825	0.583733	0.290368	3.30149
L.lynx	Norway	Interstitial	279984	0.000248895	7.26e-07	0.000313858	8.46e-07	0.00708578	-0.261006	3.49045	0.00545134	0.471459	-0.309052	6.03466
L.lynx	Norway	Pericentromeric	50990	0.000234939	1.89e-06	0.000295684	1.95e-06	0.00702056	-0.258556	2.26079	0.00519474	0.48513	-0.283801	6.33103
L.pardinus	Andujar	Subtelomeric	16651	0.000274925	2.29e-06	0.00040401	3.79e-06	0.0206002	-0.469528	3.70478	0.00788327	0.581939	0.278923	3.31104
L.pardinus	Andujar	Interstitial	279327	0.000176132	4.49e-07	0.000251284	6.8e-07	0.0136888	-0.42668	3.48794	0.00551897	0.470834	-0.31052	6.03318
L.pardinus	Andujar	Pericentromeric	50958	0.000152786	1.23e-06	0.000222466	1.78e-06	0.013705	-0.456063	2.25544	0.00529198	0.484654	-0.283083	6.33038
L.pardinus	Doñana	Subtelomeric	16651	0.000127262	1.99e-06	0.000207223	2.99e-06	0.00864245	-0.628318	3.70478	0.00788327	0.581939	0.278923	3.31104
L.pardinus	Doñana	Interstitial	279327	9.37e-05	4.26e-07	0.000130942	5.28e-07	0.00555101	-0.39746	3.48794	0.00551897	0.470834	-0.31052	6.03318
L.pardinus	Doñana	Pericentromeric	50958	8.48e-05	1.06e-06	0.000109013	1.47e-06	0.00384821	-0.285531	2.25544	0.00529198	0.484654	-0.283083	6.33038

## Sheet: S6.Feature diversity autosomes
Species	Populations	Feature	Number of units	Wmean Watterson estimator	Stdv boot Watterson estimator	Wmean nt diversity	Stdv boot nucleotide diversity	WTajima's D	S
L.l.	Kirov	Intergenic	26674	0.000352039	1.55821e-06	0.000453516	1.833e-06	0.0149085	-0.288254
L.l.	Kirov	Gen promoter	6174	0.000304517	2.98134e-06	0.000390261	4.89209e-06	0.0127748	-0.281575
L.l.	Kirov	5UTR	4012	0.000292859	4.89003e-06	0.000374592	8.54352e-06	0.0123271	-0.279084
L.l.	Kirov	CDS	146653	0.000209982	1.00128e-06	0.000262167	1.39571e-06	0.0108168	-0.248525
L.l.	Kirov	Intron	147927	0.000319902	9.02873e-07	0.000410717	1.298e-06	0.0128535	-0.283882
L.l.	Kirov	3UTR	5057	0.00026316	4.13983e-06	0.000330435	4.3785e-06	0.00967371	-0.255639
L.l.	Kirov	lncRNA promoter	2550	0.000330119	6.03047e-06	0.000427292	8.77211e-06	0.0150672	-0.294357
L.l.	Kirov	lncRNA exons	1726	0.000342343	9.72458e-06	0.00042861	1.53697e-05	0.0155616	-0.251991
L.l.	Kirov	lncRNA intron	1473	0.000342828	1.18345e-05	0.000428466	1.54764e-05	0.011249	-0.249801
L.l.	Kirov	ncRNA	1839	0.000302126	1.12521e-05	0.000378971	1.58883e-05	0.020487	-0.254349
L.l.	Kirov	UCNE	3881	7.99076e-05	3.38036e-06	8.91112e-05	3.37286e-06	0.00223609	-0.115178
L.l.	NE_Poland	Intergenic	26674	0.00028308	1.34575e-06	0.000361185	1.70906e-06	0.0145247	-0.275911
L.l.	NE_Poland	Gen promoter	6174	0.000243236	3.3903e-06	0.000309412	4.18353e-06	0.0165724	-0.272064
L.l.	NE_Poland	5UTR	4012	0.000232272	5.45609e-06	0.000298266	6.77455e-06	0.0134676	-0.284125
L.l.	NE_Poland	CDS	146653	0.000165907	1.07877e-06	0.000209685	1.19671e-06	0.0126837	-0.263871
L.l.	NE_Poland	Intron	147927	0.000255695	8.0661e-07	0.000325326	1.07879e-06	0.0134889	-0.272323
L.l.	NE_Poland	3UTR	5057	0.000205698	3.498e-06	0.000259414	4.41232e-06	0.0124108	-0.261142
L.l.	NE_Poland	lncRNA promoter	2550	0.00026225	5.43125e-06	0.00033526	7.53958e-06	0.0180637	-0.278402
L.l.	NE_Poland	lncRNA exons	1726	0.000275284	1.02443e-05	0.000355768	1.5285e-05	0.0162261	-0.292367
L.l.	NE_Poland	lncRNA intron	1473	0.00027501	1.18874e-05	0.000359862	1.44591e-05	0.0158266	-0.30854
L.l.	NE_Poland	ncRNA	1839	0.000233951	1.16306e-05	0.000297203	2.07192e-05	0.0111826	-0.270363
L.l.	NE_Poland	UCNE	3881	5.99149e-05	2.30533e-06	7.24018e-05	3.61632e-06	0.000550859	-0.208411
L.l.	Norway	Intergenic	26674	0.000259048	1.42742e-06	0.000336421	2.05876e-06	0.00815196	-0.29868
L.l.	Norway	Gen promoter	6174	0.000227455	2.84211e-06	0.000286732	4.36283e-06	0.0044913	-0.26061
L.l.	Norway	5UTR	4012	0.000222914	5.65289e-06	0.000275748	7.20014e-06	0.00578233	-0.237014
L.l.	Norway	CDS	146653	0.000203858	1.19008e-06	0.000194617	1.30709e-06	-0.00637874	0.0453289
L.l.	Norway	Intron	147927	0.000238688	7.46907e-07	0.000298506	1.04141e-06	0.00607038	-0.250608
L.l.	Norway	3UTR	5057	0.000208256	3.72133e-06	0.000245707	5.07918e-06	0.0043429	-0.179833
L.l.	Norway	lncRNA promoter	2550	0.000237361	5.09426e-06	0.00031289	8.28701e-06	0.00607954	-0.318203
L.l.	Norway	lncRNA exons	1726	0.000239567	9.34396e-06	0.0003334	1.16101e-05	0.00879911	-0.391677
L.l.	Norway	lncRNA intron	1473	0.00025399	9.12737e-06	0.000317375	1.45177e-05	0.00726289	-0.24956
L.l.	Norway	ncRNA	1839	0.000208483	9.87056e-06	0.000256703	1.43993e-05	-0.00319657	-0.231291
L.l.	Norway	UCNE	3881	0.000144844	4.18314e-06	6.7294e-05	3.04779e-06	-0.0278057	0.535404
L.p.	Andujar	Intergenic	26755	0.000185845	9.74392e-07	0.000265825	1.63481e-06	0.0141379	-0.43036
L.p.	Andujar	Gen promoter	6158	0.000159098	2.85558e-06	0.000231139	3.65196e-06	0.0178275	-0.452807
L.p.	Andujar	5UTR	3984	0.000153758	3.92238e-06	0.000219731	5.91126e-06	0.012572	-0.429073
L.p.	Andujar	CDS	145973	0.000112684	7.68396e-07	0.000159753	1.31989e-06	0.0146946	-0.417705
L.p.	Andujar	Intron	147559	0.00016612	6.38217e-07	0.000238378	9.74642e-07	0.0133838	-0.434979
L.p.	Andujar	3UTR	5051	0.000132209	2.55468e-06	0.000184724	3.83351e-06	0.0115356	-0.397209
L.p.	Andujar	lncRNA promoter	2538	0.000178191	4.66723e-06	0.000256088	7.51361e-06	0.01766	-0.437152
L.p.	Andujar	lncRNA exons	1720	0.000168736	8.19489e-06	0.000242976	1.20578e-05	0.0166979	-0.439983
L.p.	Andujar	lncRNA intron	1460	0.000186421	7.02338e-06	0.00026471	9.19473e-06	0.014656	-0.419957
L.p.	Andujar	ncRNA	1857	0.000183551	9.17483e-06	0.000270795	1.24698e-05	0.0404413	-0.475317
L.p.	Andujar	UCNE	3881	3.94233e-05	2.09115e-06	5.1751e-05	3.02626e-06	0.013899	-0.312698
L.p.	Doñana	Intergenic	26755	9.72885e-05	9.47964e-07	0.000139229	1.5395e-06	0.005842	-0.431089
L.p.	Doñana	Gen promoter	6158	8.49671e-05	2.12069e-06	0.000120806	3.15782e-06	0.00654381	-0.421803
L.p.	Doñana	5UTR	3984	8.27519e-05	3.31058e-06	0.000111249	4.4584e-06	0.00467475	-0.344367
L.p.	Doñana	CDS	145973	7.60577e-05	6.84763e-07	8.26836e-05	8.52568e-07	-0.000981871	-0.0871161
L.p.	Doñana	Intron	147559	8.93353e-05	4.42129e-07	0.000120479	6.9106e-07	0.00471098	-0.348617
L.p.	Doñana	3UTR	5051	8.11125e-05	1.98258e-06	9.67073e-05	2.39893e-06	0.00231698	-0.192261
L.p.	Doñana	lncRNA promoter	2538	8.46481e-05	3.62051e-06	0.000139197	6.65281e-06	0.0121481	-0.644416
L.p.	Doñana	lncRNA exons	1720	7.19821e-05	4.77755e-06	0.000106347	9.88079e-06	0.00604792	-0.477403
L.p.	Doñana	lncRNA intron	1460	9.84336e-05	4.33663e-06	0.000148172	6.88462e-06	0.00694212	-0.505295
L.p.	Doñana	ncRNA	1857	0.000106241	7.66146e-06	0.000111541	1.09277e-05	-0.00663294	-0.0498946
L.p.	Doñana	UCNE	3881	5.35449e-05	2.43612e-06	2.66896e-05	1.69945e-06	-0.0230925	0.501547

## Sheet: S7.Wilcox_delta_features
Comparison	Method	Feature1	Feature2	p-value	Diversity measure
Kirov-Poland	wilcox test	3UTR	Intergenic	1	Nucleotide diversity
Kirov-Poland	wilcox test	5UTR	Intergenic	1	Nucleotide diversity
Kirov-Poland	wilcox test	CDS	Intergenic	1.85146e-09	Nucleotide diversity
Kirov-Poland	wilcox test	Gen promoter	Intergenic	1	Nucleotide diversity
Kirov-Poland	wilcox test	Intron	Intergenic	1	Nucleotide diversity
Kirov-Poland	wilcox test	lncRNA exons	Intergenic	1	Nucleotide diversity
Kirov-Poland	wilcox test	lncRNA intron	Intergenic	0.198989	Nucleotide diversity
Kirov-Poland	wilcox test	lncRNA promoter	Intergenic	1	Nucleotide diversity
Kirov-Poland	wilcox test	ncRNA	Intergenic	1	Nucleotide diversity
Kirov-Poland	wilcox test	UCNE	Intergenic	1.44264e-05	Nucleotide diversity
Kirov-Poland	wilcox test	3UTR	Intergenic	1	Watterson estimator
Kirov-Poland	wilcox test	5UTR	Intergenic	1	Watterson estimator
Kirov-Poland	wilcox test	CDS	Intergenic	0.000305824	Watterson estimator
Kirov-Poland	wilcox test	Gen promoter	Intergenic	0.579703	Watterson estimator
Kirov-Poland	wilcox test	Intron	Intergenic	2.23005e-10	Watterson estimator
Kirov-Poland	wilcox test	lncRNA exons	Intergenic	1	Watterson estimator
Kirov-Poland	wilcox test	lncRNA intron	Intergenic	1	Watterson estimator
Kirov-Poland	wilcox test	lncRNA promoter	Intergenic	0.00361916	Watterson estimator
Kirov-Poland	wilcox test	ncRNA	Intergenic	1	Watterson estimator
Kirov-Poland	wilcox test	UCNE	Intergenic	8.55531e-13	Watterson estimator
Kirov-Norway	wilcox test	3UTR	Intergenic	1	Nucleotide diversity
Kirov-Norway	wilcox test	5UTR	Intergenic	0.0351303	Nucleotide diversity
Kirov-Norway	wilcox test	CDS	Intergenic	1.94568e-18	Nucleotide diversity
Kirov-Norway	wilcox test	Gen promoter	Intergenic	1	Nucleotide diversity
Kirov-Norway	wilcox test	Intron	Intergenic	1	Nucleotide diversity
Kirov-Norway	wilcox test	lncRNA exons	Intergenic	1	Nucleotide diversity
Kirov-Norway	wilcox test	lncRNA intron	Intergenic	1	Nucleotide diversity
Kirov-Norway	wilcox test	lncRNA promoter	Intergenic	1	Nucleotide diversity
Kirov-Norway	wilcox test	ncRNA	Intergenic	1	Nucleotide diversity
Kirov-Norway	wilcox test	UCNE	Intergenic	3.04902e-09	Nucleotide diversity
Kirov-Norway	wilcox test	3UTR	Intergenic	3.24661e-06	Watterson estimator
Kirov-Norway	wilcox test	5UTR	Intergenic	0.000268911	Watterson estimator
Kirov-Norway	wilcox test	CDS	Intergenic	3.62695e-124	Watterson estimator
Kirov-Norway	wilcox test	Gen promoter	Intergenic	1	Watterson estimator
Kirov-Norway	wilcox test	Intron	Intergenic	5.72537e-07	Watterson estimator
Kirov-Norway	wilcox test	lncRNA exons	Intergenic	1	Watterson estimator
Kirov-Norway	wilcox test	lncRNA intron	Intergenic	1	Watterson estimator
Kirov-Norway	wilcox test	lncRNA promoter	Intergenic	1	Watterson estimator
Kirov-Norway	wilcox test	ncRNA	Intergenic	1	Watterson estimator
Kirov-Norway	wilcox test	UCNE	Intergenic	5.26489e-42	Watterson estimator
Andujar-Doñana	wilcox test	3UTR	Intergenic	2.2121e-05	Nucleotide diversity
Andujar-Doñana	wilcox test	5UTR	Intergenic	0.0013972	Nucleotide diversity
Andujar-Doñana	wilcox test	CDS	Intergenic	3.10802e-64	Nucleotide diversity
Andujar-Doñana	wilcox test	Gen promoter	Intergenic	0.0126103	Nucleotide diversity
Andujar-Doñana	wilcox test	Intron	Intergenic	1.20522e-14	Nucleotide diversity
Andujar-Doñana	wilcox test	lncRNA exons	Intergenic	1	Nucleotide diversity
Andujar-Doñana	wilcox test	lncRNA intron	Intergenic	1	Nucleotide diversity
Andujar-Doñana	wilcox test	lncRNA promoter	Intergenic	0.144138	Nucleotide diversity
Andujar-Doñana	wilcox test	ncRNA	Intergenic	1	Nucleotide diversity
Andujar-Doñana	wilcox test	UCNE	Intergenic	4.8697e-14	Nucleotide diversity
Andujar-Doñana	wilcox test	3UTR	Intergenic	1.1851e-21	Watterson estimator
Andujar-Doñana	wilcox test	5UTR	Intergenic	1.14548e-08	Watterson estimator
Andujar-Doñana	wilcox test	CDS	Intergenic	3.70413e-177	Watterson estimator
Andujar-Doñana	wilcox test	Gen promoter	Intergenic	0.133811	Watterson estimator
Andujar-Doñana	wilcox test	Intron	Intergenic	1.64198e-72	Watterson estimator
Andujar-Doñana	wilcox test	lncRNA exons	Intergenic	1	Watterson estimator
Andujar-Doñana	wilcox test	lncRNA intron	Intergenic	1	Watterson estimator
Andujar-Doñana	wilcox test	lncRNA promoter	Intergenic	1	Watterson estimator
Andujar-Doñana	wilcox test	ncRNA	Intergenic	1	Watterson estimator
Andujar-Doñana	wilcox test	UCNE	Intergenic	1.09357e-44	Watterson estimator

## Sheet: S8.Wilcox_delta_genomic_variabl
Comparison	Method	Feature	Genomic variable	Alternative hypothesis	Interpretation	Estimate	Statistic	p-value	Conf low	Conf high
Kirov-Poland	wilcox.test	CDS	divergence	greater	[d<0,1] < [d>0,1]	0.000462609	24334224	2.95042e-25	0.000387214	Inf
Kirov-Poland	wilcox.test	CDS	divergence	less	[d<0,1] > [d>0,1]	0.000462609	24334224	1	-Inf	0.000539894
Kirov-Poland	wilcox.test	CDS	functional sites percentage	greater	[d<0,1] < [d>0,1]	-0.0544372	3479842	0.694595	-0.272036	Inf
Kirov-Poland	wilcox.test	CDS	functional sites percentage	less	[d<0,1] > [d>0,1]	-0.0544372	3479842	0.30541	-Inf	0.134456
Kirov-Poland	wilcox.test	CDS	GC content	greater	[d<0,1] < [d>0,1]	0.0210452	24159569	1.3095e-22	0.0174981	Inf
Kirov-Poland	wilcox.test	CDS	GC content	less	[d<0,1] > [d>0,1]	0.0210452	24159569	1	-Inf	0.0246013
Kirov-Poland	wilcox.test	CDS	Nucleotide diversity	greater	[d<0,1] < [d>0,1]	-3.32718e-06	22762678	4.49597e-07	-4.11094e-05	Inf
Kirov-Poland	wilcox.test	CDS	Nucleotide diversity	less	[d<0,1] > [d>0,1]	-3.32718e-06	22762678	1	-Inf	1.44753e-05
Kirov-Poland	wilcox.test	CDS	recombination	greater	[d<0,1] < [d>0,1]	0.251958	19925629	1.34519e-07	0.170078	Inf
Kirov-Poland	wilcox.test	CDS	recombination	less	[d<0,1] > [d>0,1]	0.251958	19925629	1	-Inf	0.33796
Kirov-Poland	wilcox.test	CDS	RVIS	greater	[d<0,1] < [d>0,1]	0.179029	15239059	2.87394e-14	0.139894	Inf
Kirov-Poland	wilcox.test	CDS	RVIS	less	[d<0,1] > [d>0,1]	0.179029	15239059	1	-Inf	0.218217
Kirov-Poland	wilcox.test	CDS	Skewness	greater	[d<0,1] < [d>0,1]	-0.00484732	20272925	0.999867	-0.00705426	Inf
Kirov-Poland	wilcox.test	CDS	Skewness	less	[d<0,1] > [d>0,1]	-0.00484732	20272925	0.000133135	-Inf	-0.00266097
Kirov-Poland	wilcox.test	CDS	Watterson estimator	greater	[d<0,1] < [d>0,1]	-2.75782e-05	23084010	8.87882e-10	-1.23431e-05	Inf
Kirov-Poland	wilcox.test	CDS	Watterson estimator	less	[d<0,1] > [d>0,1]	-2.75782e-05	23084010	1	-Inf	-3.49496e-05
Kirov-Poland	wilcox.test	Intergenic	divergence	greater	[d<0,1] < [d>0,1]	0.00020677	16709498000	0	0.000236256	Inf
Kirov-Poland	wilcox.test	Intergenic	divergence	less	[d<0,1] > [d>0,1]	0.00020677	16709498000	1	-Inf	0.000262923
Kirov-Poland	wilcox.test	Intergenic	GC content	greater	[d<0,1] < [d>0,1]	0.00896733	16747891000	0	0.00859537	Inf
Kirov-Poland	wilcox.test	Intergenic	GC content	less	[d<0,1] > [d>0,1]	0.00896733	16747891000	1	-Inf	0.00932995
Kirov-Poland	wilcox.test	Intergenic	Nucleotide diversity	greater	[d<0,1] < [d>0,1]	-4.12214e-05	13982901000	1	-5.18615e-05	Inf
Kirov-Poland	wilcox.test	Intergenic	Nucleotide diversity	less	[d<0,1] > [d>0,1]	-4.12214e-05	13982901000	9.21869e-197	-Inf	-2.78876e-05
Kirov-Poland	wilcox.test	Intergenic	recombination	greater	[d<0,1] < [d>0,1]	0.166544	12748264000	1.51125e-99	0.153444	Inf
Kirov-Poland	wilcox.test	Intergenic	recombination	less	[d<0,1] > [d>0,1]	0.166544	12748264000	1	-Inf	0.179775
Kirov-Poland	wilcox.test	Intergenic	Skewness	greater	[d<0,1] < [d>0,1]	0.00835293	16384497000	1.60096e-232	0.00788027	Inf
Kirov-Poland	wilcox.test	Intergenic	Skewness	less	[d<0,1] > [d>0,1]	0.00835293	16384497000	1	-Inf	0.00885523
Kirov-Poland	wilcox.test	Intergenic	Watterson estimator	greater	[d<0,1] < [d>0,1]	-3.33477e-05	14450047000	1	-3.37098e-05	Inf
Kirov-Poland	wilcox.test	Intergenic	Watterson estimator	less	[d<0,1] > [d>0,1]	-3.33477e-05	14450047000	7.62832e-71	-Inf	-1.66019e-05
Kirov-Poland	wilcox.test	Intron	divergence	greater	[d<0,1] < [d>0,1]	0.000319736	6099656800	1.09701e-231	0.000304194	Inf
Kirov-Poland	wilcox.test	Intron	divergence	less	[d<0,1] > [d>0,1]	0.000319736	6099656800	1	-Inf	0.000336414
Kirov-Poland	wilcox.test	Intron	functional sites percentage	greater	[d<0,1] < [d>0,1]	-0.130701	1191586300	1	-0.170556	Inf
Kirov-Poland	wilcox.test	Intron	functional sites percentage	less	[d<0,1] > [d>0,1]	-0.130701	1191586300	2.2545e-09	-Inf	-0.0920681
Kirov-Poland	wilcox.test	Intron	GC content	greater	[d<0,1] < [d>0,1]	0.0150922	6247050500	0	0.0144795	Inf
Kirov-Poland	wilcox.test	Intron	GC content	less	[d<0,1] > [d>0,1]	0.0150922	6247050500	1	-Inf	0.0157084
Kirov-Poland	wilcox.test	Intron	Nucleotide diversity	greater	[d<0,1] < [d>0,1]	-3.43365e-05	5227030700	1	-3.08299e-05	Inf
Kirov-Poland	wilcox.test	Intron	Nucleotide diversity	less	[d<0,1] > [d>0,1]	-3.43365e-05	5227030700	9.94743e-55	-Inf	-1.74193e-05
Kirov-Poland	wilcox.test	Intron	recombination	greater	[d<0,1] < [d>0,1]	0.301922	5236599800	2.99737e-149	0.280588	Inf
Kirov-Poland	wilcox.test	Intron	recombination	less	[d<0,1] > [d>0,1]	0.301922	5236599800	1	-Inf	0.321693
Kirov-Poland	wilcox.test	Intron	RVIS	greater	[d<0,1] < [d>0,1]	0.046587	2902407200	1.00131e-14	0.0365131	Inf
Kirov-Poland	wilcox.test	Intron	RVIS	less	[d<0,1] > [d>0,1]	0.046587	2902407200	1	-Inf	0.0567425
Kirov-Poland	wilcox.test	Intron	Skewness	greater	[d<0,1] < [d>0,1]	0.00551953	5816572800	2.17407e-64	0.0049697	Inf
Kirov-Poland	wilcox.test	Intron	Skewness	less	[d<0,1] > [d>0,1]	0.00551953	5816572800	1	-Inf	0.00611623
Kirov-Poland	wilcox.test	Intron	Watterson estimator	greater	[d<0,1] < [d>0,1]	-6.40434e-05	5366475500	1	-5.36578e-05	Inf
Kirov-Poland	wilcox.test	Intron	Watterson estimator	less	[d<0,1] > [d>0,1]	-6.40434e-05	5366475500	1.87268e-15	-Inf	-3.09389e-05
Kirov-Norway	wilcox.test	CDS	divergence	greater	[d<0,1] < [d>0,1]	-5.3876e-05	45757536	0.986504	-9.40953e-05	Inf
Kirov-Norway	wilcox.test	CDS	divergence	less	[d<0,1] > [d>0,1]	-5.3876e-05	45757536	0.0134963	-Inf	-3.90353e-05
Kirov-Norway	wilcox.test	CDS	functional sites percentage	greater	[d<0,1] < [d>0,1]	-2.22575e-05	7.83423e+06	0.570896	-0.150333	Inf
Kirov-Norway	wilcox.test	CDS	functional sites percentage	less	[d<0,1] > [d>0,1]	-2.22575e-05	7.83423e+06	0.429107	-Inf	0.114942
Kirov-Norway	wilcox.test	CDS	GC content	greater	[d<0,1] < [d>0,1]	-0.000519755	46553462	0.641352	-0.00286685	Inf
Kirov-Norway	wilcox.test	CDS	GC content	less	[d<0,1] > [d>0,1]	-0.000519755	46553462	0.358648	-Inf	0.00184104
Kirov-Norway	wilcox.test	CDS	Nucleotide diversity	greater	[d<0,1] < [d>0,1]	-1.14002e-05	35116025	1	-4.37748e-05	Inf
Kirov-Norway	wilcox.test	CDS	Nucleotide diversity	less	[d<0,1] > [d>0,1]	-1.14002e-05	35116025	4.52452e-160	-Inf	-6.82318e-05
Kirov-Norway	wilcox.test	CDS	recombination	greater	[d<0,1] < [d>0,1]	-0.114005	40027406	0.999917	-0.165627	Inf
Kirov-Norway	wilcox.test	CDS	recombination	less	[d<0,1] > [d>0,1]	-0.114005	40027406	8.27873e-05	-Inf	-0.0622155
Kirov-Norway	wilcox.test	CDS	RVIS	greater	[d<0,1] < [d>0,1]	-0.042793	29309981	0.99573	-0.069577	Inf
Kirov-Norway	wilcox.test	CDS	RVIS	less	[d<0,1] > [d>0,1]	-0.042793	29309981	0.00427012	-Inf	-0.0159315
Kirov-Norway	wilcox.test	CDS	Skewness	greater	[d<0,1] < [d>0,1]	0.0194639	57001070	1.22776e-126	0.0177351	Inf
Kirov-Norway	wilcox.test	CDS	Skewness	less	[d<0,1] > [d>0,1]	0.0194639	57001070	1	-Inf	0.0213098
Kirov-Norway	wilcox.test	CDS	Watterson estimator	greater	[d<0,1] < [d>0,1]	-1.32634e-05	35092857	1	-4.0264e-05	Inf
Kirov-Norway	wilcox.test	CDS	Watterson estimator	less	[d<0,1] > [d>0,1]	-1.32634e-05	35092857	1.0581e-160	-Inf	-2.80114e-05
Kirov-Norway	wilcox.test	Intergenic	divergence	greater	[d<0,1] < [d>0,1]	-6.85699e-06	25314101000	0.975714	-1.39451e-05	Inf
Kirov-Norway	wilcox.test	Intergenic	divergence	less	[d<0,1] > [d>0,1]	-6.85699e-06	25314101000	0.0242861	-Inf	-5.33338e-07
Kirov-Norway	wilcox.test	Intergenic	GC content	greater	[d<0,1] < [d>0,1]	-0.00108059	25057136000	1	-0.0013353	Inf
Kirov-Norway	wilcox.test	Intergenic	GC content	less	[d<0,1] > [d>0,1]	-0.00108059	25057136000	5.09849e-13	-Inf	-0.000810266
Kirov-Norway	wilcox.test	Intergenic	Nucleotide diversity	greater	[d<0,1] < [d>0,1]	-0.000168676	17077971000	1	-0.000156985	Inf
Kirov-Norway	wilcox.test	Intergenic	Nucleotide diversity	less	[d<0,1] > [d>0,1]	-0.000168676	17077971000	0	-Inf	-0.000131512
Kirov-Norway	wilcox.test	Intergenic	recombination	greater	[d<0,1] < [d>0,1]	-0.0810803	19733633000	1	-0.0897448	Inf
Kirov-Norway	wilcox.test	Intergenic	recombination	less	[d<0,1] > [d>0,1]	-0.0810803	19733633000	1.27544e-47	-Inf	-0.0716207
Kirov-Norway	wilcox.test	Intergenic	Skewness	greater	[d<0,1] < [d>0,1]	0.0426023	32427166000	0	0.041114	Inf
Kirov-Norway	wilcox.test	Intergenic	Skewness	less	[d<0,1] > [d>0,1]	0.0426023	32427166000	1	-Inf	0.0442041
Kirov-Norway	wilcox.test	Intergenic	Watterson estimator	greater	[d<0,1] < [d>0,1]	-0.000198051	17186743000	1	-0.000203322	Inf
Kirov-Norway	wilcox.test	Intergenic	Watterson estimator	less	[d<0,1] > [d>0,1]	-0.000198051	17186743000	0	-Inf	-0.000167268
Kirov-Norway	wilcox.test	Intron	divergence	greater	[d<0,1] < [d>0,1]	-3.1926e-06	9370224000	0.905046	-1.51097e-05	Inf
Kirov-Norway	wilcox.test	Intron	divergence	less	[d<0,1] > [d>0,1]	-3.1926e-06	9370224000	0.0949543	-Inf	9.73007e-06
Kirov-Norway	wilcox.test	Intron	functional sites percentage	greater	[d<0,1] < [d>0,1]	0.0364869	2087292100	0.00436307	0.00419868	Inf
Kirov-Norway	wilcox.test	Intron	functional sites percentage	less	[d<0,1] > [d>0,1]	0.0364869	2087292100	0.995637	-Inf	0.0704429
Kirov-Norway	wilcox.test	Intron	GC content	greater	[d<0,1] < [d>0,1]	0.000218573	9419782200	0.21871	-0.000223547	Inf
Kirov-Norway	wilcox.test	Intron	GC content	less	[d<0,1] > [d>0,1]	0.000218573	9419782200	0.78129	-Inf	0.000619295
Kirov-Norway	wilcox.test	Intron	Nucleotide diversity	greater	[d<0,1] < [d>0,1]	-0.000109028	6476835200	1	-0.0001109	Inf
Kirov-Norway	wilcox.test	Intron	Nucleotide diversity	less	[d<0,1] > [d>0,1]	-0.000109028	6476835200	0	-Inf	-8.22764e-05
Kirov-Norway	wilcox.test	Intron	recombination	greater	[d<0,1] < [d>0,1]	-0.00913536	8292832100	0.945921	-0.023002	Inf
Kirov-Norway	wilcox.test	Intron	recombination	less	[d<0,1] > [d>0,1]	-0.00913536	8292832100	0.054079	-Inf	3.36028e-05
Kirov-Norway	wilcox.test	Intron	RVIS	greater	[d<0,1] < [d>0,1]	0.0335216	4953191100	1.20022e-13	0.0259014	Inf
Kirov-Norway	wilcox.test	Intron	RVIS	less	[d<0,1] > [d>0,1]	0.0335216	4953191100	1	-Inf	0.0412422
Kirov-Norway	wilcox.test	Intron	Skewness	greater	[d<0,1] < [d>0,1]	0.034613	11896871000	0	0.0333235	Inf
Kirov-Norway	wilcox.test	Intron	Skewness	less	[d<0,1] > [d>0,1]	0.034613	11896871000	1	-Inf	0.0359388
Kirov-Norway	wilcox.test	Intron	Watterson estimator	greater	[d<0,1] < [d>0,1]	-3.55953e-05	6520133900	1	-5.46483e-05	Inf
Kirov-Norway	wilcox.test	Intron	Watterson estimator	less	[d<0,1] > [d>0,1]	-3.55953e-05	6520133900	0	-Inf	-5.63382e-05
Andujar-Doñana	wilcox.test	CDS	divergence	greater	[d<0,1] < [d>0,1]	-1.62726e-05	30195548	0.789923	-8.00665e-05	Inf
Andujar-Doñana	wilcox.test	CDS	divergence	less	[d<0,1] > [d>0,1]	-1.62726e-05	30195548	0.210078	-Inf	4.53951e-06
Andujar-Doñana	wilcox.test	CDS	functional sites percentage	greater	[d<0,1] < [d>0,1]	-0.0152982	5186309	0.618767	-0.205014	Inf
Andujar-Doñana	wilcox.test	CDS	functional sites percentage	less	[d<0,1] > [d>0,1]	-0.0152982	5186309	0.381237	-Inf	0.135485
Andujar-Doñana	wilcox.test	CDS	GC content	greater	[d<0,1] < [d>0,1]	0.00656474	31756417	0.000103211	0.00364851	Inf
Andujar-Doñana	wilcox.test	CDS	GC content	less	[d<0,1] > [d>0,1]	0.00656474	31756417	0.999897	-Inf	0.0094416
Andujar-Doñana	wilcox.test	CDS	Nucleotide diversity	greater	[d<0,1] < [d>0,1]	-1.09102e-05	25563218	1	-5.94874e-05	Inf
Andujar-Doñana	wilcox.test	CDS	Nucleotide diversity	less	[d<0,1] > [d>0,1]	-1.09102e-05	25563218	3.88728e-46	-Inf	-1.4493e-05
Andujar-Doñana	wilcox.test	CDS	recombination	greater	[d<0,1] < [d>0,1]	-0.0101563	26988437	0.659941	-0.0762308	Inf
Andujar-Doñana	wilcox.test	CDS	recombination	less	[d<0,1] > [d>0,1]	-0.0101563	26988437	0.34006	-Inf	0.0417909
Andujar-Doñana	wilcox.test	CDS	RVIS	greater	[d<0,1] < [d>0,1]	-0.0615244	18945534	0.999027	-0.0942608	Inf
Andujar-Doñana	wilcox.test	CDS	RVIS	less	[d<0,1] > [d>0,1]	-0.0615244	18945534	0.00097325	-Inf	-0.0288358
Andujar-Doñana	wilcox.test	CDS	Skewness	greater	[d<0,1] < [d>0,1]	0.0270253	35014035	9.93713e-40	0.022876	Inf
Andujar-Doñana	wilcox.test	CDS	Skewness	less	[d<0,1] > [d>0,1]	0.0270253	35014035	1	-Inf	0.0314471
Andujar-Doñana	wilcox.test	CDS	Watterson estimator	greater	[d<0,1] < [d>0,1]	-5.89213e-05	25593900	1	-5.83896e-05	Inf
Andujar-Doñana	wilcox.test	CDS	Watterson estimator	less	[d<0,1] > [d>0,1]	-5.89213e-05	25593900	1.37608e-45	-Inf	-1.55357e-05
Andujar-Doñana	wilcox.test	Intergenic	divergence	greater	[d<0,1] < [d>0,1]	2.61835e-05	17979261000	5.41325e-10	-2.59082e-06	Inf
Andujar-Doñana	wilcox.test	Intergenic	divergence	less	[d<0,1] > [d>0,1]	2.61835e-05	17979261000	1	-Inf	3.92613e-05
Andujar-Doñana	wilcox.test	Intergenic	GC content	greater	[d<0,1] < [d>0,1]	-2.35682e-05	17721393000	0.530765	-0.000326365	Inf
Andujar-Doñana	wilcox.test	Intergenic	GC content	less	[d<0,1] > [d>0,1]	-2.35682e-05	17721393000	0.469235	-Inf	0.000297857
Andujar-Doñana	wilcox.test	Intergenic	Nucleotide diversity	greater	[d<0,1] < [d>0,1]	-2.1669e-05	13345944000	1	-4.48995e-05	Inf
Andujar-Doñana	wilcox.test	Intergenic	Nucleotide diversity	less	[d<0,1] > [d>0,1]	-2.1669e-05	13345944000	0	-Inf	-2.61386e-05
Andujar-Doñana	wilcox.test	Intergenic	recombination	greater	[d<0,1] < [d>0,1]	0.0226953	14309481000	0.000156328	0.0105881	Inf
Andujar-Doñana	wilcox.test	Intergenic	recombination	less	[d<0,1] > [d>0,1]	0.0226953	14309481000	0.999844	-Inf	0.0340012
Andujar-Doñana	wilcox.test	Intergenic	Skewness	greater	[d<0,1] < [d>0,1]	0.0193356	21913887000	0	0.0188417	Inf
Andujar-Doñana	wilcox.test	Intergenic	Skewness	less	[d<0,1] > [d>0,1]	0.0193356	21913887000	1	-Inf	0.0198724
Andujar-Doñana	wilcox.test	Intergenic	Watterson estimator	greater	[d<0,1] < [d>0,1]	-6.90534e-05	13443960000	1	-5.71998e-06	Inf
Andujar-Doñana	wilcox.test	Intergenic	Watterson estimator	less	[d<0,1] > [d>0,1]	-6.90534e-05	13443960000	0	-Inf	-5.09834e-05
Andujar-Doñana	wilcox.test	Intron	divergence	greater	[d<0,1] < [d>0,1]	3.27308e-05	6747040400	9.7734e-05	1.82939e-05	Inf
Andujar-Doñana	wilcox.test	Intron	divergence	less	[d<0,1] > [d>0,1]	3.27308e-05	6747040400	0.999902	-Inf	4.86724e-05
Andujar-Doñana	wilcox.test	Intron	functional sites percentage	greater	[d<0,1] < [d>0,1]	-0.0616144	1448786900	0.999409	-0.100479	Inf
Andujar-Doñana	wilcox.test	Intron	functional sites percentage	less	[d<0,1] > [d>0,1]	-0.0616144	1448786900	0.000590499	-Inf	-0.022163
Andujar-Doñana	wilcox.test	Intron	GC content	greater	[d<0,1] < [d>0,1]	0.00146952	6767404500	1.06474e-06	0.000962821	Inf
Andujar-Doñana	wilcox.test	Intron	GC content	less	[d<0,1] > [d>0,1]	0.00146952	6767404500	0.999999	-Inf	0.00199323
Andujar-Doñana	wilcox.test	Intron	Nucleotide diversity	greater	[d<0,1] < [d>0,1]	-4.83771e-05	5159790900	1	-1.15076e-05	Inf
Andujar-Doñana	wilcox.test	Intron	Nucleotide diversity	less	[d<0,1] > [d>0,1]	-4.83771e-05	5159790900	0	-Inf	-1.07753e-05
Andujar-Doñana	wilcox.test	Intron	recombination	greater	[d<0,1] < [d>0,1]	0.0246188	5954514500	0.00199622	0.00815136	Inf
Andujar-Doñana	wilcox.test	Intron	recombination	less	[d<0,1] > [d>0,1]	0.0246188	5954514500	0.998004	-Inf	0.0413099
Andujar-Doñana	wilcox.test	Intron	RVIS	greater	[d<0,1] < [d>0,1]	-0.00310311	3383396400	0.74275	-0.0124576	Inf
Andujar-Doñana	wilcox.test	Intron	RVIS	less	[d<0,1] > [d>0,1]	-0.00310311	3383396400	0.25725	-Inf	0.0051298
Andujar-Doñana	wilcox.test	Intron	Skewness	greater	[d<0,1] < [d>0,1]	0.0205636	8110628300	0	0.0198372	Inf
Andujar-Doñana	wilcox.test	Intron	Skewness	less	[d<0,1] > [d>0,1]	0.0205636	8110628300	1	-Inf	0.0213174
Andujar-Doñana	wilcox.test	Intron	Watterson estimator	greater	[d<0,1] < [d>0,1]	-4.46256e-05	5190840000	1	-6.45277e-05	Inf
Andujar-Doñana	wilcox.test	Intron	Watterson estimator	less	[d<0,1] > [d>0,1]	-4.46256e-05	5190840000	0	-Inf	-3.32931e-05

## Sheet: S9.Effect_size_delta_gen_varia
Comparison	Feature	Genomic variable	r
Kirov-Poland	CDS	Divergence	0.0668
Kirov-Poland	CDS	Functional sites percentage	-0.0033
Kirov-Poland	CDS	GC content	0.0629
Kirov-Poland	CDS	NB Nucleotide diversity	0.0318
Kirov-Poland	CDS	NB Skewness SFS	-0.0237
Kirov-Poland	CDS	NB Watterson estimator	0.039
Kirov-Poland	CDS	Recombination rate	0.0333
Kirov-Poland	CDS	RVIS	0.0487
Kirov-Poland	Intergenic	Divergence	0.0535
Kirov-Poland	Intergenic	GC content	0.0548
Kirov-Poland	Intergenic	NB Nucleotide diversity	-0.039
Kirov-Poland	Intergenic	NB Skewness SFS	0.0424
Kirov-Poland	Intergenic	NB Watterson estimator	-0.0232
Kirov-Poland	Intergenic	Recombination rate	0.0276
Kirov-Poland	Intron	Divergence	0.0542
Kirov-Poland	Intron	Functional sites percentage	-0.00977
Kirov-Poland	Intron	GC content	0.0677
Kirov-Poland	Intron	NB Nucleotide diversity	-0.0258
Kirov-Poland	Intron	NB Skewness SFS	0.0282
Kirov-Poland	Intron	NB Watterson estimator	-0.0131
Kirov-Poland	Intron	Recombination rate	0.0433
Kirov-Poland	Intron	RVIS	0.0128
Kirov-Norway	CDS	Divergence	-0.0143
Kirov-Norway	CDS	Functional sites percentage	-0.00116
Kirov-Norway	CDS	GC content	-0.00235
Kirov-Norway	CDS	NB Nucleotide diversity	-0.174
Kirov-Norway	CDS	NB Skewness SFS	0.155
Kirov-Norway	CDS	NB Watterson estimator	-0.175
Kirov-Norway	CDS	Recombination rate	-0.0244
Kirov-Norway	CDS	RVIS	-0.017
Kirov-Norway	Intergenic	Divergence	-0.00257
Kirov-Norway	Intergenic	GC content	-0.00931
Kirov-Norway	Intergenic	NB Nucleotide diversity	-0.218
Kirov-Norway	Intergenic	NB Skewness SFS	0.184
Kirov-Norway	Intergenic	NB Watterson estimator	-0.215
Kirov-Norway	Intergenic	Recombination rate	-0.0188
Kirov-Norway	Intron	Divergence	-0.00218
Kirov-Norway	Intron	Functional sites percentage	0.00437
Kirov-Norway	Intron	GC content	0.0013
Kirov-Norway	Intron	NB Nucleotide diversity	-0.205
Kirov-Norway	Intron	NB Skewness SFS	0.175
Kirov-Norway	Intron	NB Watterson estimator	-0.202
Kirov-Norway	Intron	Recombination rate	-0.00268
Kirov-Norway	Intron	RVIS	0.0122
Andujar-Doñana	CDS	Divergence	-0.00526
Andujar-Doñana	CDS	Functional sites percentage	-0.00197
Andujar-Doñana	CDS	GC content	0.0242
Andujar-Doñana	CDS	NB Nucleotide diversity	-0.0926
Andujar-Doñana	CDS	NB Skewness SFS	0.0854
Andujar-Doñana	CDS	NB Watterson estimator	-0.092
Andujar-Doñana	CDS	Recombination rate	-0.00269
Andujar-Doñana	CDS	RVIS	-0.0202
Andujar-Doñana	Intergenic	Divergence	0.00794
Andujar-Doñana	Intergenic	GC content	-0.0001
Andujar-Doñana	Intergenic	NB Nucleotide diversity	-0.137
Andujar-Doñana	Intergenic	NB Skewness SFS	0.13
Andujar-Doñana	Intergenic	NB Watterson estimator	-0.133
Andujar-Doñana	Intergenic	Recombination rate	0.00468
Andujar-Doñana	Intron	Divergence	0.00619
Andujar-Doñana	Intron	Functional sites percentage	-0.00539
Andujar-Doñana	Intron	GC content	0.00789
Andujar-Doñana	Intron	NB Nucleotide diversity	-0.126
Andujar-Doñana	Intron	NB Skewness SFS	0.119
Andujar-Doñana	Intron	NB Watterson estimator	-0.123
Andujar-Doñana	Intron	Recombination rate	0.00479
Andujar-Doñana	Intron	RVIS	-0.00108

## Sheet: S10.Wilcox_ND-ND-ND-D_gen_varia
Comparison	Method	Feature	Genomic variable	Alternative hypothesis	Interpretation	Estimate	Statistic	p-value	Conf low	Conf high
Kirov-Poland	wilcox test	CDS	Divergence	greater	ND-ND>ND-D	-0.000560531	5.34796e+06	1	-0.000628665	Inf
Kirov-Poland	wilcox test	Intergenic	Divergence	greater	ND-ND>ND-D	-0.000264374	2766352900	1	-0.000285012	Inf
Kirov-Poland	wilcox test	Intron	Divergence	greater	ND-ND>ND-D	-0.000344143	1100929400	1	-0.000367583	Inf
Kirov-Poland	wilcox test	CDS	Divergence	less	ND-ND<ND-D	-0.000560531	5.34796e+06	6.46993e-23	-Inf	-0.000467921
Kirov-Poland	wilcox test	Intergenic	Divergence	less	ND-ND<ND-D	-0.000264374	2766352900	1.89784e-257	-Inf	-0.000246663
Kirov-Poland	wilcox test	Intron	Divergence	less	ND-ND<ND-D	-0.000344143	1100929400	4.8934e-161	-Inf	-0.000321645
Kirov-Poland	wilcox test	CDS	Functional sites percentage	greater	ND-ND>ND-D	0.272042	1196867	0.0578906	-4.87009e-05	Inf
Kirov-Poland	wilcox test	Intergenic	Functional sites percentage	greater	ND-ND>ND-D	0.120555	351457130	3.74625e-07	0.0780387	Inf
Kirov-Poland	wilcox test	Intron	Functional sites percentage	greater	ND-ND>ND-D	0.175018	289371760	6.4451e-08	0.117342	Inf
Kirov-Poland	wilcox test	CDS	Functional sites percentage	less	ND-ND<ND-D	0.272042	1196867	0.942113	-Inf	0.563151
Kirov-Poland	wilcox test	Intergenic	Functional sites percentage	less	ND-ND<ND-D	0.120555	351457130	1	-Inf	0.159062
Kirov-Poland	wilcox test	Intron	Functional sites percentage	less	ND-ND<ND-D	0.175018	289371760	1	-Inf	0.234366
Kirov-Poland	wilcox test	CDS	GC content	greater	ND-ND>ND-D	-0.024772	5.50634e+06	1	-0.0295383	Inf
Kirov-Poland	wilcox test	Intergenic	GC content	greater	ND-ND>ND-D	-0.00829883	2808988300	1	-0.00873445	Inf
Kirov-Poland	wilcox test	Intron	GC content	greater	ND-ND>ND-D	-0.0161806	1057064200	1	-0.0169389	Inf
Kirov-Poland	wilcox test	CDS	GC content	less	ND-ND<ND-D	-0.024772	5.50634e+06	1.29896e-17	-Inf	-0.0199809
Kirov-Poland	wilcox test	Intergenic	GC content	less	ND-ND<ND-D	-0.00829883	2808988300	1.48427e-205	-Inf	-0.00784848
Kirov-Poland	wilcox test	Intron	GC content	less	ND-ND<ND-D	-0.0161806	1057064200	5.95091e-261	-Inf	-0.0154062
Kirov-Poland	wilcox test	CDS	Recombination	greater	ND-ND>ND-D	-0.316996	5.23714e+06	1	-0.426982	Inf
Kirov-Poland	wilcox test	Intergenic	Recombination	greater	ND-ND>ND-D	-0.176952	2372004200	1	-0.194565	Inf
Kirov-Poland	wilcox test	Intron	Recombination	greater	ND-ND>ND-D	-0.307425	998259050	1	-0.331996	Inf
Kirov-Poland	wilcox test	CDS	Recombination	less	ND-ND<ND-D	-0.316996	5.23714e+06	2.91175e-07	-Inf	-0.207985
Kirov-Poland	wilcox test	Intergenic	Recombination	less	ND-ND<ND-D	-0.176952	2372004200	9.00995e-71	-Inf	-0.160552
Kirov-Poland	wilcox test	Intron	Recombination	less	ND-ND<ND-D	-0.307425	998259050	8.40486e-94	-Inf	-0.280072
Kirov-Poland	wilcox test	CDS	RVIS	greater	ND-ND>ND-D	-0.194803	3674505	1	-0.24734	Inf
Kirov-Poland	wilcox test	Intron	RVIS	greater	ND-ND>ND-D	-0.0448622	625554830	1	-0.0589027	Inf
Kirov-Poland	wilcox test	CDS	RVIS	less	ND-ND<ND-D	-0.194803	3674505	5.40915e-10	-Inf	-0.142488
Kirov-Poland	wilcox test	Intron	RVIS	less	ND-ND<ND-D	-0.0448622	625554830	5.55539e-08	-Inf	-0.0306836
Kirov-Norway	wilcox test	CDS	Divergence	greater	ND-ND>ND-D	-0.000114983	16752334	1	-0.000213854	Inf
Kirov-Norway	wilcox test	Intergenic	Divergence	greater	ND-ND>ND-D	-6.74247e-05	6163439500	1	-9.74261e-05	Inf
Kirov-Norway	wilcox test	Intron	Divergence	greater	ND-ND>ND-D	-0.000123645	2499363700	1	-0.000139733	Inf
Kirov-Norway	wilcox test	CDS	Divergence	less	ND-ND<ND-D	-0.000114983	16752334	3.87903e-07	-Inf	-7.69552e-05
Kirov-Norway	wilcox test	Intergenic	Divergence	less	ND-ND<ND-D	-6.74247e-05	6163439500	1.78899e-67	-Inf	-8.76072e-05
Kirov-Norway	wilcox test	Intron	Divergence	less	ND-ND<ND-D	-0.000123645	2499363700	7.8822e-43	-Inf	-0.000108501
Kirov-Norway	wilcox test	CDS	Functional sites percentage	greater	ND-ND>ND-D	0.0884377	3138987	0.178289	-0.0679653	Inf
Kirov-Norway	wilcox test	Intergenic	Functional sites percentage	greater	ND-ND>ND-D	-0.0468531	655245680	0.998172	-0.0778981	Inf
Kirov-Norway	wilcox test	Intron	Functional sites percentage	greater	ND-ND>ND-D	-0.0526113	560528040	0.994756	-0.0944392	Inf
Kirov-Norway	wilcox test	CDS	Functional sites percentage	less	ND-ND<ND-D	0.0884377	3138987	0.821716	-Inf	0.281232
Kirov-Norway	wilcox test	Intergenic	Functional sites percentage	less	ND-ND<ND-D	-0.0468531	655245680	0.00182805	-Inf	-0.0139916
Kirov-Norway	wilcox test	Intron	Functional sites percentage	less	ND-ND<ND-D	-0.0526113	560528040	0.00524428	-Inf	-0.0101151
Kirov-Norway	wilcox test	CDS	GC content	greater	ND-ND>ND-D	-0.00775195	16844408	0.999996	-0.0105782	Inf
Kirov-Norway	wilcox test	Intergenic	GC content	greater	ND-ND>ND-D	-0.00184422	6277553300	1	-0.0021385	Inf
Kirov-Norway	wilcox test	Intron	GC content	greater	ND-ND>ND-D	-0.00599136	2447127600	1	-0.00649803	Inf
Kirov-Norway	wilcox test	CDS	GC content	less	ND-ND<ND-D	-0.00775195	16844408	3.83196e-06	-Inf	-0.00489599
Kirov-Norway	wilcox test	Intergenic	GC content	less	ND-ND<ND-D	-0.00184422	6277553300	1.08472e-25	-Inf	-0.0015534
Kirov-Norway	wilcox test	Intron	GC content	less	ND-ND<ND-D	-0.00599136	2447127600	6.16667e-88	-Inf	-0.00551901
Kirov-Norway	wilcox test	CDS	Recombination	greater	ND-ND>ND-D	0.0770442	16379953	0.0111019	0.0178481	Inf
Kirov-Norway	wilcox test	Intergenic	Recombination	greater	ND-ND>ND-D	1.79179e-05	5228412100	0.327251	-0.00474392	Inf
Kirov-Norway	wilcox test	Intron	Recombination	greater	ND-ND>ND-D	-0.0633217	2272828800	1	-0.0791083	Inf
Kirov-Norway	wilcox test	CDS	Recombination	less	ND-ND<ND-D	0.0770442	16379953	0.988898	-Inf	0.134507
Kirov-Norway	wilcox test	Intergenic	Recombination	less	ND-ND<ND-D	1.79179e-05	5228412100	0.672749	-Inf	0.0111768
Kirov-Norway	wilcox test	Intron	Recombination	less	ND-ND<ND-D	-0.0633217	2272828800	4.48145e-12	-Inf	-0.0468847
Kirov-Norway	wilcox test	CDS	RVIS	greater	ND-ND>ND-D	-0.0199941	11449968	0.848365	-0.0521776	Inf
Kirov-Norway	wilcox test	Intron	RVIS	greater	ND-ND>ND-D	-0.0578052	1299515600	1	-0.0676005	Inf
Kirov-Norway	wilcox test	CDS	RVIS	less	ND-ND<ND-D	-0.0199941	11449968	0.151636	-Inf	0.01182
Kirov-Norway	wilcox test	Intron	RVIS	less	ND-ND<ND-D	-0.0578052	1299515600	1.66288e-23	-Inf	-0.0482515
Andujar-Doñana	wilcox test	CDS	Divergence	greater	ND-ND>ND-D	-6.37626e-05	17189040	0.977244	-0.000127153	Inf
Andujar-Doñana	wilcox test	Intergenic	Divergence	greater	ND-ND>ND-D	-0.000126642	7554577000	1	-0.000114983	Inf
Andujar-Doñana	wilcox test	Intron	Divergence	greater	ND-ND>ND-D	-0.000117787	3056878100	1	-0.000135955	Inf
Andujar-Doñana	wilcox test	CDS	Divergence	less	ND-ND<ND-D	-6.37626e-05	17189040	0.0227564	-Inf	1.13103e-05
Andujar-Doñana	wilcox test	Intergenic	Divergence	less	ND-ND<ND-D	-0.000126642	7554577000	8.91785e-87	-Inf	-9.72082e-05
Andujar-Doñana	wilcox test	Intron	Divergence	less	ND-ND<ND-D	-0.000117787	3056878100	1.00034e-37	-Inf	-0.000101803
Andujar-Doñana	wilcox test	CDS	Functional sites percentage	greater	ND-ND>ND-D	0.0775276	3.12546e+06	0.227458	-0.0946252	Inf
Andujar-Doñana	wilcox test	Intergenic	Functional sites percentage	greater	ND-ND>ND-D	-0.0107157	858409170	0.853386	-0.0437572	Inf
Andujar-Doñana	wilcox test	Intron	Functional sites percentage	greater	ND-ND>ND-D	0.0863666	717323830	7.81234e-05	0.0415314	Inf
Andujar-Doñana	wilcox test	CDS	Functional sites percentage	less	ND-ND<ND-D	0.0775276	3.12546e+06	0.772547	-Inf	0.276726
Andujar-Doñana	wilcox test	Intergenic	Functional sites percentage	less	ND-ND<ND-D	-0.0107157	858409170	0.146614	-Inf	0.00149189
Andujar-Doñana	wilcox test	Intron	Functional sites percentage	less	ND-ND<ND-D	0.0863666	717323830	0.999922	-Inf	0.127758
Andujar-Doñana	wilcox test	CDS	GC content	greater	ND-ND>ND-D	-0.0089525	16610392	0.999998	-0.0121568	Inf
Andujar-Doñana	wilcox test	Intergenic	GC content	greater	ND-ND>ND-D	-0.00222597	7732106500	1	-0.0025461	Inf
Andujar-Doñana	wilcox test	Intron	GC content	greater	ND-ND>ND-D	-0.00464807	3042616300	1	-0.00516472	Inf
Andujar-Doñana	wilcox test	CDS	GC content	less	ND-ND<ND-D	-0.0089525	16610392	1.70492e-06	-Inf	-0.00579786
Andujar-Doñana	wilcox test	Intergenic	GC content	less	ND-ND<ND-D	-0.00222597	7732106500	1.50609e-30	-Inf	-0.00189536
Andujar-Doñana	wilcox test	Intron	GC content	less	ND-ND<ND-D	-0.00464807	3042616300	1.84851e-45	-Inf	-0.00410498
Andujar-Doñana	wilcox test	CDS	Recombination	greater	ND-ND>ND-D	-0.0101377	15650032	0.648462	-0.0777	Inf
Andujar-Doñana	wilcox test	Intergenic	Recombination	greater	ND-ND>ND-D	-0.0765509	6246755300	1	-0.0881829	Inf
Andujar-Doñana	wilcox test	Intron	Recombination	greater	ND-ND>ND-D	-0.0682017	2775925700	1	-0.0848266	Inf
Andujar-Doñana	wilcox test	CDS	Recombination	less	ND-ND<ND-D	-0.0101377	15650032	0.35154	-Inf	0.0468915
Andujar-Doñana	wilcox test	Intergenic	Recombination	less	ND-ND<ND-D	-0.0765509	6246755300	1.47677e-26	-Inf	-0.0641802
Andujar-Doñana	wilcox test	Intron	Recombination	less	ND-ND<ND-D	-0.0682017	2775925700	7.09367e-12	-Inf	-0.0499147
Andujar-Doñana	wilcox test	CDS	RVIS	greater	ND-ND>ND-D	0.00720462	11608330	0.368343	-0.0281038	Inf
Andujar-Doñana	wilcox test	Intron	RVIS	greater	ND-ND>ND-D	-0.0152964	1621730400	0.994143	-0.0255023	Inf
Andujar-Doñana	wilcox test	CDS	RVIS	less	ND-ND<ND-D	0.00720462	11608330	0.631659	-Inf	0.0426223
Andujar-Doñana	wilcox test	Intron	RVIS	less	ND-ND<ND-D	-0.0152964	1621730400	0.00585687	-Inf	-0.00500101

[truncated: 2 more sheets: S11.Effect_size_ND-ND-ND-D_gen, S12.Basic_info_pop_feature]
